# Supplementary material for: Bi-allelic loss-of-function variants in PPFIBP1 cause a neurodevelopmental disorder with microcephaly, epilepsy, and periventricular calcifications
Source: Am J Hum Genet. 2022 Jul 12;109(8):1421–35. doi: 10.1016/j.ajhg.2022.06.008 (PMC9388382; doi:10.1016/j.ajhg.2022.06.008)
Supplement: Table S4. Full clinical details of all affected individuals with causative variants in PPFIBP1 [file mmc2.xlsx]

## Sheet: Table S4
	Family 1	Famliy 2	Family 3			Family 4	Family 5		Family 6		Family 7	Family 8	Family 9	Family 10	Family 11	Family 12	Family 13
	Individual 1	Individual 2	Individual 3-1	Individual 3-2	Individual 3-3	Individual 4	Individual 5-1	Individual 5-2	Individual 6-1	Individual 6-2	Individual 7	Individual 8	Individual 9	Individual 10	Individual 11	Individual 12	Fetus (Individual 13)
Sex	male	female	male	male	male	male	female	female	male	male	female	female	male	male	male	female	female
Age at last at last assessment	19 y	6 y, deceased 6 y	11 y	7 y	5 y	11 m	8 y, deceased 8 y	2 y, deceased 4 y	6 y	2 y	4 y	3 y	2 y 6 m, deceased 3 y 9 m	1 y 2 m	5 m	5y 11m	pragnancy terminated in 25th gw
Consanguinity (degree)	yes (first degree)	yes (fourth degree)	yes	yes	yes	yes	yes (second degree)	yes (second degree)	yes, (first cousin)	yes, (first cousin)	not known	yes	no	yes (first cousins)	yes (first cousins)	yes (second degree cousins)	yes (first degree)
Origin	Turkish	Syrian					Egyptian	Egyptian	Egyptian	Egyptian	Swedish	Iranian		Egyptian	Egyptian	Syrian
Family history	uneventful	Two siblings died in childhood, one with epilepsy and the second died of high grade glioma. Two daughters of a paternal cousin with ID, hypotonia, hyporeflexia, respiratory insifficiency and feeding difficulties with a homozygous mutation of TBCK. This variant was not found in individual 2.	a fourth likely affected sibling without molecular evaluation has been reported, he died at the age of 6 days	a fourth likely affected sibling without molecular evaluation has been reported, he died at the age of 6 days	a fourth likely affected sibling without molecular evaluation has been reported, he died at the age of 6 days	uneventful	similarly affected sibling	similarly affected sibling	similarly affected sibling	similarly affected sibling	uneventful	maternal aunt with developmental delay, seizures and congenital heart disorder	low vision , disability due to seizure, congenital heart disease and dwarfism seen in this pedigree	similarly affected sister passed away	uneventful	One daughter born to the maternal grandfather suffered from severe encephalopathy.	uneventful
Genetic Information
Genomic Position (GRCh38)	chr12:g.27667321G>A	chr12:g.27689172del	chr12:g.27673815_27673816del	chr12:g.27673815_27673816del	chr12:g.27673815_27673816del	chr12:g.27673815_27673816del	chr12:g.27688340C>T	chr12:g.27688340C>T	chr12:g.27676485C>T	chr12:g.27676485C>T	chr12:g.27647774C>T	chr12:g.27676434_27676444del	chr12:g.27672464C>T	chr12:g.27689147C>T	chr12:g.27676485C>T	chr12:27689172del	chr12:g.27682633G>T
cDNA (GenBank: NM_003622.4)	c.1146+1G>A	c.2654del	c.1368_1369del	c.1368_1369del	c.1368_1369del	c.1368_1369del	c.2413C>T	c.2413C>T	c.1468C>T	c.1468C>T	c.403C>T	c.1417_1427del	c.1300C>T	c.2629C>T	c.1468C>T	c.2654del	c.2177G>T
Exon (GenBank: NM_003622.4)	13/30	27/30	16/30	16/30	16/30	16/30	26/30	26/30	18/30	18/30	06/30	18/30	15/30	27/30	18/30	27/30	24/30
Protein (GenBank: NP_003613.4)	p?	p.(Tyr885Leufs*4)	p.(Glu456Aspfs*3)	p.(Glu456Aspfs*3)	p.(Glu456Aspfs*3)	p.(Glu456Aspfs*3)	p.(Arg805*)	p.(Arg805*)	p.(Gln490*)	p.(Gln490*)	p.(Arg135*)	p.(Ala473Lysfs*20)	p.(Gln434*)	p.(Arg877*)	p.(Gln490*)	p.(Tyr885Leufs*4)	p.(Gly726Val)
Allelic state	homozygous	homozygous	homozygous	homozygous	homozygous	homozygous	homozygous	homozygous	homozygous	homozygous	homozygous	homozygous	homozygous	homozygous	homozygous	homozygous	homozygous
Variant type	splice-site	frameshift	frameshift	frameshift	frameshift	frameshift	nonsense	nonsense	nonsense	nonsense	nonsense	frameshift	nonsense	nonsense	nonsense	frameshift	missense
GnomAD MAF	0	0	0	0	0	0	0,0000199 (5 alleles)	0,0000199 (5 alleles)	0	0	0,00002828 (7 alleles)	0	0	0	0	0	0
Genetic diagnostics	trio exome	trio exome	singleton exome	singleton exome	singleton exome	singleton exome	quadruple exome	quadruple exome	singleton exome	singleton exome	trio genome	singleton exome	singleton exome	singleton exome	singleton exome	trio exome	trio exome
Parents tested for the variant	both heterozygous, confirmed by Sanger sequencing	both heterozygous, confirmed by Sanger sequencing	NA	NA	NA	heterozygous by targeted sequencing	heterozygous by quadruple exome	heterozygous by quadruple exome	heterozygous by Sanger sequencing	heterozygous by Sanger sequencing	heterozygous by Sanger sequencing	parents and unaffected brother heterozygous by Sanger sequencing	not tested	heterozygous by Sanger sequencing	heterozygous	heterozygous by trio exome and Sanger sequencing	heterozygous by trio exome and Sanger sequencing
Additional genetic findings relevant to phenotype	no		CENPF: NM_016343.3 c.5814C>A p.(Asp1938Glu) (Homozygous)	CENPF: NM_016343.3 c.5814C>A p.(Asp1938Glu) (Heterozygous)	CENPF: NM_016343.3 c.5814C>A p.(Asp1938Glu) (Homozygous)						no		a heterozygous suspicious variant in ACADS gene	no	no	two healthy sisters one is heterozygous and the other does not carry the variant	none
Prenatal/perinatal period
Gestational age at delivery (gestational weeks)	40+3	at term	37+6	37	36+3	40	39	38	40	39	42+0	37+6	38	38	40	at term
Pregnancy and neonatal period	oligohydramnios, SGA, icterus	uneventful	twice apnea then resolved	uneventful	IUGR, seizures	Mother with vaginal infection in pregnancy, IUGR in prenatal ultrasound, admitted to NICU due to suspected congenital CMV infection	mild cyanosis, weak crying	peptic ulcer of the mother during pregnancy	irrelevant	History of Jaundice admitted to hospital for 3 days for phototherapy	unevenful pregnancy, but gave less contact and was hypotonic already early on	urinary tract infection, renal stone and headache of the mother during pregnancy; angiography for closure of coronary fistula	normal pregnancy , the umbilical cord being wrapped around the fetus neck led to preterm labour	febrile convulsions, admitted to NICU	irrelevant	mild respiratory distress, feeding difficulties	Severe fetal growth restriction with developmental age estimated around 22 weeks of amenorrhea / gestation, microcephaly cerebral calcifications negative viral tests (CMV)
Growth parameters at birth*
Length at birth (cm)	49 (-0.47 SD)	NA	44 ( -3.11 SD)	46 (-2.05 SD)	43 (-1.92 SD)	45 (-2.58 SD)	46 (-1.69 SD)	47 (-1.15 SD)	49 (-0.47 SD)	47 (-1.52 SD)	51 (+0.99 SD)	50 (0.46 SD)	40 (-5.22 SD)	NA	NA	NA	28 (-1.8SD)
Weight at birth (g)	2650 (-1.53 SD, 6.2P)	NA	2200 (-2.67 SD, <1 P)	2200 (-2.67 SD, <1 P)	1800 (-2.42 SD; 1 P)	2110 (-2.92 SD, <1 P)	2500 (-1.73 SD; 4.2 P)	2700 (-1.23 SD; 11 P)	2900 (-0.96 SD; 16.9 P)	2800 (- 1.18 SD; 11,8 P)	3760 (+1.1 SD, 86.4 P)	2600 (-1.47 SD, 7P)	1780 (-3.79 SD; <1 P)	3000 (-0.73 SD; 23.1 P)	2500 (-1.9 SD, 3 P)	2700 (-1.23 SD, 11 P)	396 (-2.49 SD)
OFC at birth (cm)	33 (-1.15 SD)	NA	28.5 (-4.69 SD)	31.5 (-2.33 SD)	29.5 ( -2.33 SD)	30 (-3.51 SD)	30 (-3.27 SD)	30.5 (-2.85 SD)	32 (-1.94 SD)	31.8 (-2.10 SD)	34,5 (+0.52 SD)	33 (-0.74 SD)	31 (-2.73 SD)	microcephalic	NA	32.8 (-0.91 SD)	17 (-4.2 SD)
Growth parameters at last assessment*
Age	19y	6y 6m	11y	7y	5y	11m	8y	2y	6y	2y	4y	3y	2y 6m	1y 2m	5m	5y 11m
Height (cm)	166 (-1.44 SD)	95 (-3.4 SD) at 5y 4m	NA	NA	NA	67 (-2.94 SD)	97 (-5 SD)	77 (-2.71 SD)	103 (<-2.63 SD)	79 (-2.66 SD)	102 (-0.17 SD)	98 (0.77 SD)	NA	NA	65 (-0.43 SD)	96 (-3.67 SD)
Weight (kg)	79 (0.78 SD)	12 (-4.14 SD)	15 (<<-3 SD)	14 (-3.84 SD)	8.5 (-5.28 SD)	8.5 (-0.93 SD)	18 (-2.24 SD)	9.5 (-1.57 SD)	15.3 (-2.3 SD)	9.1 (-2.54 SD)	17.2 (0.48 SD)	11 (-1.85 SD)	NA	NA	8.3 (0.91 SD)	13.2 (-3.1 SD)
OFC (cm)	52 (<-2.5 SD)	42 (<< -3SD)	41 (<<-3 SD)	44 (<<-3 SD)	39.5 (<<-3 SD)	39 (<<-3 SD)	42.5 (<<-3 SD)	39.5 (<<-3 SD)	42.2 (<<-3 SD)	40 (<<-3 SD)	45,8 (<-2 SD)	46 (-1.78 SD, 3.8 P)	NA	microcephalic	38 (-3.77 SD)	42 (<< -3 SD)
Development
GDD/ID	moderate	profound	profound	profound	profound	profound	profound	profound	profound	profound	severe	profound	severe	severe	severe	profound
Motor development	normal	no sitting or walking	no sitting or walking	no sitting or walking	no sitting or walking	no sitting or walking	no sitting or walking	no sitting or walking	sat supported	no head support	affected, but can stand and walk	no sitting or walking	sitting independently, no walking	delayed	no head support	no sitting or walking
Speech development	delayed	no speech	no speech	no speech	no speech	no speech	no speech	no speech	no speech	no speech	no speech	no speech	no speech	not yet	not yet	no speech
Developmental milestones
Sat independently (age)	8 m	never acquired	never acquired	never acquired	never acquired	never acquired	not acquired	not acquired	yes for 5-10 minutes at 6y	not acquired	NA	not acquired	yes (after occupational therapy)	not yet	not yet	not acquired
Walked independently (age)	14 m	never acquired	never acquired	never acquired	never acquired	never acquired	not acquired	not acquired	not acquired	not acquired	18m	not acquired	never acquired	not yet	not yet	not acquired
Social smile (age)	NA	NA	12 m	10 m	12 m	NA	NA	no	1 y	not acquired	NA	yes	rarely	not yet	not yet	absent
First words (age)	18 m	never acquired	never acquired	never acquired	never acquired	never acquired	not acquired	not acquired	not acquired	not acquired	no language	not acquired	never acquired	not yet	not yet	not acquired
Neurological system
Seizure	yes	yes	yes	yes	yes	yes	yes	yes	yes	yes	yes	yes	yes	yes	yes	yes
Seizure types	focal impaired awareness seizures	generalized tonic clonic seizures and focal seizures	epileptic spasms, focal seizures, focal to bilateral tonic-clonic seizures, tonic seizures	epileptic spasms, epilepsy evolving to Lennox-Gastaut syndrome	left focal seizures, epileptic spasms, evolving to multifocal epilepsy	epileptic spasms, focal seizures, generalized tonic seizures	focal seizures with head deviation, myoclonic seizures	focal seizures with versive head movement, myoclonic seizures, sometimes tonic seizures with cyanosis	generalized tonic clonic seizures, myoclonic	generalized tonic clonic, myoclonic, excessive smacking movements	epileptic spasms, focal with loss of respiration, myoclonic	generalized tonic clonic seizures	epileptic spasms and gaze	epileptic spasms, focal to bilateral tonic clonic seizures	Focal and myoclonic seizures	generalized and focal seizures
Age at seizure onset	4y	2m	7m	2-3m	1d	5m	2m	1m	4m	2m	4m	6m	2m	1w	2w	6m
Initial seizure frequency	initially 2 per month	daily (without treatment)	1-2 per day	very frequent	2 per day	NA	daily (8-10 times)	daily (5-10 times)	5-8 times per day	up to 10 times per day	the first 2 y regular, but then seizure free	one per month	daily without treatment	daily several times	daily	NA
Seizures course	initially focal impaired awareness seizures with head turn to left side and loss of conciousness lasting 60 seconds, begin at the age of 4 y, initially frequent seizures with 2 seizures/month, significant reduction after introduction of LTG	LEV and CZP since the age of 5 y with increase in dosage over the course. Partial response to treatment and lastly seizure-free for 4-5 months	peristent of multiple seizures including focal, focal to bilateral, and tonic seizures	refractory epilepsy evolving to Lennox-Gastaut syndrome	from focal seizures to epileptic spasms to multifocal epilepsy	initially had infantile spasms at 5 months of age, later had multiple seizure types (focal and generalized), multiple admissions due to status epilepticus	seizures since early life, as focal with head deviation and myoclonic epilepsy, as clusters; partially responded to introduction of new AED, then seizures recurred again; drugs were added and removed according to response	started in the first month of life as focal seizures with versive head movement evolved after a month to myoclonc and focal seizures and sometimes tonic seizures with cyanosis; drugs were added and removed according to response	started at 4 m as myoclonic, follwed by generalized tonic clonic seizures, and attacks of cyanosis especially with fever; drugs were added and removed according to response	started at 2 m, myoclonic seizures, generalized tonic clonic seizures and excessive smacking movement and upward gaze with tonic; drugs were added and removed according to response	seizure onset with apneic episodes at 4 m treated with LEV. At 6 m progression to infantile spasms at which were treated with ACTH, but the spasms recurred and VGB and TPM were introduced. She continued to have multiple seizure types including myoclonias. At 1,5 y of age VPA was added which controlled the seizures well.	Seizures started at age 6 m. Responded to the introduction of new AEDs with intermittent seizure-free episodes lasting about 3 months, but seizures recurred again in the course. Lastly seizure-free for 5 m after introduction of VPA at age 2.5 y	started at 2 m by eye gaze sign, then developed frequent seizures, limb spasticity and gaze and shriek	Epileptic spasms since the first week of life. Seizure-free for 10 m on ACTH. Then seizures relapsed and were controlled by Diazepam for 3 m. Seizures recently recurred with a frequency of once every 10-12 days.	Started with focal seizures that were initially controlled with LEV. At 5m he developed myoclonic jerks five to seven times per day and CZP and VPA were added which reduced the seizure frequency after reaching maximum dosage.	NA
Treatment over the course	LTG, OXC	LEV, CZP	PB, VGB, CZP	LEV, VGB, TPM, CZP (recently only VGB)	PB, LEV, VGB (recently only VGB)	PB, LEV, VGB, TPM	VPA, CZP, CBZ, LEV, LTG	VPA, CBZ, LEV, LTG	VPA, LEV, CZP	VPA, LEV, CZP	LEV, ACTH, VGB, TPM, VPA	TPM, VPA, LEV	CZP, VPA	VPA, Diazepam, ACTH	LEV, CZP, VPA	CBZ, PB, VPA
Follow-up with regards to antiepileptic treatment	15y (overall antiepileptic treatment)	1y 9m (most recent AED regimen)	10y (overall antiepileptic treatment)	7y (overall antiepileptic treatment)	5y (overall antiepileptic treatment)	NA	8y (overall antiepileptic treatment)	2y (overall antiepileptic treatment)	6y (overall antiepileptic treatment)	2y (overall antiepileptic treatment)	2y 6m (most recent AED regimen)	5m (most recent AED regimen)	2y (overall antiepileptic treatment)	5-6m (most recent AED regimen)	2m (most recent AED regimen)	2y (most recent AED regimen)
Response to antiepileptic treatment **	drug resistant, partial response, seizure frequency reduced to two seizures every 6 m	drug responsiveness of epilepsy undefined; partial response, seizure-free for 4-5 m at last	drug resistant; partial response, seizure frequency reduced to once every 2 weeks	drug resistant; partial response, seizure frequency reduced to once every 2 weeks	drug resistant; seizures every day	drug resistant	drug resistant; seizure frequency reduced to 3 per day with some seizure-free days	drug resistant	drug resistant; partial response, seizure frequency reduced to once every few days	drug resistant	drug responsive; seizure-free for 2.5 y	drug resistant, outcome of current AED regimen undetermined; seizure-free for 5 m at last	drug resistant; partial response with intermittent seizure-free period of a few months and reduction of seizure frequency	drug resistant; partial response with intermittent seizure-free episodes of a few months and reduced seizure frequency reduced, recently once every 10-12 days	drug resistant; seizure frequency reduced to 2 to 3 times per day	drug responsive, seizure-free for 2 years under polytherapy with CBZ, PB and VPA
EEG	NA	slow tracing to awakening, temporal paroxysmal focus, wave spikes sometimes slow, diffuse, isolated or in puffs during sleep	hypsarrhythmia, evolving to mutifocal discharges in the course	hypsarrhythmia, evolving to LGS-pattern in the course	right hemispheric, mainly temporal discharges	abnormal assymmetrical background with frequent interictal multifocal epileptiform discharges more in the left centrotemporal area	bilateral temporal paroxysmal discharges	active left centro-temporal epileptogenic discharges	multifocal epileptiform discharges with abnormal background activity	active multifocal spikes more in right temporoparietal area	initially multifocal epileptiform activity, and then hypsarrhythmia	diffuse cerebral dysfunction and symptomatic generalized epilepsy with epileptic encephalopathy	NA	hypsarrhythmia	spike slow waves	Slowing of background activity on left posterior regions; epileptiform abnormalities on the bi-hemispheric anterior regions (left> right)
Neurological findings	no	spastic tetraplegia, nystagmus on the left	spastic tetraplegia	spastic tetraplegia	spastic tetraplegia	spastic diplegia, hyperreflexia with spreading and crossing and positive clonus	spastic tetraplegia	hypertonia in both upper and lower limbs, dystonia	hypertonia of both upper and lower limbs	highly spastic, rigidity and dystonic movement	delayed development and hypotonia	muscular hypotonia, nystagmus	spastic tetraplegia, no sphincter control	hypotonia	Axial hypotonia, hypotonia of the limbs, dystonia, brisk reflexes, nystagmus	Truncal hypotonia, dyskinetic and stereotypic movements
MRI findings	normal at age 18y	(5y) microcephaly, ventriculomegaly, leukoencephalopathy, paucity of the white matter and thalamus, microcalcifications in basal ganglia, hypoplasia of the splenium and the knee of corpus callosum, Blake's pouch cyst	periventricular leukomalacia, metopic synostosis	(3d): puctual hyperintensities in basal ganglia- suspicious of incipient calcifications; (2y): moderate hyperintensity of periventricular white matter, mild ventriculomegaly	(3d)ventriculomegaly with irregular walls of the lateral ventricles, hyperintensity (T1) and hypoinenstity (T2) in the periventricular white matter and in basal ganglia according to calcifications, abnormal signal intensity of the white matter on the right side, bilateral temporal and left occipital thickening of the cortex (pachygyria)	(6d): ventriculomegaly with irregular walls of the lateral ventricles, paucity of the white matter, disorder of gyration (pachygyria) in both parietal and occipital regions; (5 m): progredient ventriculomegaly and progredient paucity of the white matter (atrophy), severe bilateral parietal, occipital and temporal disorder of gyration	not performed	not performed	Mild dilatation of lateral ventricles, cortical atrophy, deep Sylvian fissure, periventricular and deep white matter demyelination mainly around frontal and occipital horn, thin corpus callosum, and cerebellar vermian hypoplasia	asymmetric dilatation of lateral ventricles with more dilatation on the right side, cortical atrophy, deep Sylvian fissure, periventricular and deep white matter demyelination mainly around frontal and occipital horn, thin corpus callosum, and cerebellar vermian hypoplasia	MRI at 4m was normal, but MRI at 1y 6m of age showed a thin corpus callosum, patchy dysmyelination in periventricular regions, and possibly reduction of white matter	(6m) severe disorder of gyration with thickening of the cortex and pachygyria bilateral parietal and severe gray matter heterotopia along the lateral ventricle´s wall, ventriculomegaly with irregular walls, hyperintensity and paucity of the white matter	abnormal	Bilateral symmetrical supratentorial abnormal myelination in the periventriculat white matter at corona radiata and centrum semiovale, hypoplastic corpus callosum, mildly ectatic ventricular system	cortical atrophy, deep Sylvian fissures, mild ventriculomegaly, prominent basal ganglia, hypoplastic corpus callosum, retrocerebellar and bitemporal arachnoid cysts	(5y) microcephaly, ventriculomegaly with irregular walls of the lateral ventricles, leukoencephalopathy, paucity of the white matter, suspected periventricular microcalcifications, disorder of gyration (bilateral frontal polymicrogyria and thickening of the cortex temporoparietal, especially of the right insula)
CT findings	not performed	ventriculomegaly, bilateral calcification of the basal ganglia and periventicular along the wall of the lateral ventricles, hypodensity of the white matter	multiple calcifications located at the periventricular region in both cerebral hemispheres as well as in the centrum semiovale	multiple calcifications located at the periventricular region in both cerebral hemispheres as well as in the centrum semiovale	ventriculomegaly, pronounced bilateral calcifications in the periventricular white matter, the ventricular wall and in basal ganglia	scattered periventricular calcification and in basal ganglia	periventricular calcification, as linear calcification surrounding the lateral ventricles	periventricular calcification, as linear calcification surrounding the lateral ventricles enlarged ventricular system	not performed	bilateral and symmetrical calcified line in the internal capsule and a few periventricular calcifications	not performed	NA	NA	NA	bilateral calcifications in the internal capsule, basal ganglia, white matter and periventricular	not performed
Dysmorphic features
Dysmorphic features	large nose, long columella, short philtrum, small chin, small mouth	long philtrum, wide nasal bridge, low columella, synophris, low set ears	small hand and feet	sloping forehead	sloping forehead	microcephaly, bitemporal hollowing, broad nasal bridge, long philtrum, micrognathia, short neck, low set ears, prominent antihelix	bitemporal hollowing	bitemporal hollowing, upturned nose, long philtrum, lowset ears	long face, prominent supraorbital ridge, sparse eyebrows, prominent and upturned nose , long philtrum, V-shaped upper lip, low set large ears with prominent antihelix, retruded mandile	long face, high forehead, prominent supraorbital ridge, sparse eyebrows, prominent and upturned nose , long philtrum, V-shaped upper lip, low set large ears with prominent antihelix, retruded mandile, chin dimple	none	no	NA	NA	bitemporal hollowing, wide nasal ridge, antiverted nostrils, short neck and low set ears	low set hairline, synophris and sloping forehead
Other
Feeding difficulties, gastrointestinal abnormalities	no	deglutition disorders, Laryngo-pharyngo-tracheo-malacia, gastrostomia at 5y	no	not reported	not reported	deglutition disorder, gastrostomy tube feeding	defect feeding, deglutition disoder, failure to thrive, infrequent vomiting	feeding difficulties	feeding dificulties, couldn't masticate	receives feeding	no	no	constipation (sometimes)	no	no	feeding difficulties
Hearing	normal	left hypoacousis	impaired	impaired	impaired	not tested, responded to loud noises	normal	normal	normal	normal	normal	normal	normal	normal	normal	NA
Ophthalmologic findings	normal	bilateral papillary pallor, nystagmus on the left, no eye contact	normal ERG at 8 m, poor fixation	normal	not reported	hemorrhagic retinitis, chronic retinal detachment (diagnosis at 5 m), right eye leukocoria, right eye exotropia with slow pupillary reaction on the same eye	NA	normal	optic atophy, followed light only	optic atophy, couldn't follow light	normal	normal, but poor fixation and nystagmus	blindness	right ptosis, left nystagmus, left iris coloboma, diffuse chorioretinal degeneration	optic atrophy	abnormalities of visually evoked potentials (VEP)
Congenital heart defects	no	no	ASD, PDA	PDA, ASD, small VSD	PDA, ASD	VSD, small PDA and dilated LV	no	no	no	PDA, operated at 1 y	no	coronary fistula, mitral regurgitation, cardiomegaly	no	no	PDA	NA
Other symptoms	no	hypophosphatasia	single kidney, café au lait spots	undescended testis	undescended testis, right ectopic pelvic kidney	bilateral undescended testes	acquired scoliosis from spasticity and lack of rehabilitation				no	mild scoliosis, internal rotation of the right foot	no	no	no	sleep problems
Other investigations		no	increased chromosomal breakage	negative chromosomal breakage	NA	negative testing for CMV, CT head: Both eye globes show intra-ocular retro-lental irregular abnormal increased density, Brain MRI: Bilateral soft tissue lesions at eye globe posteriorly likely related to retinal detachments.	TORCH screening, normal extended Metabolic screening, normal karyotyping	TORCH screening normal	normal metabolic screening, lactate, pyruvate, organic acid and karyotyping	normal karyotyping, metabolic screening and TORCH screening	no	negative screening for metabolic disorders	no	no	no	array CGH: non patogenic 7p22.2 deletion present in controls	Autopsy findings : no dysmorphy, no argument for rhombencephalosynapsis, presence of a 1 cm vermis, bicornuate uterus Histological examination of the brain : Predominant macrocalcification and rare necrotic foci / focal necrosis in the process of calcification in the germinative and periventricular areas around the 3rd ventricle and occipital horns Cerebral edema with spongiosis and glial respons…
Abbreviations: ACTH, adrenocorticotropic hormone; ASD, atrial septal defect; CMV, cytomegalovirus; CBZ, carbamazepine; CZP, clonazepam; d, days; GDD, global developmental delay; ID, intellectual disability; IUGR, intrauterine growth retardation; LEV, levetiracetam; LGS, Lennox-Gastaut syndrome; LTG, lamotrigine; LV, left ventricle; m, months; NA, not available; NICU, neonatal intensive care unit;…
